# Supplementary material for: Low-level colonization of methicillin-resistant Staphylococcus aureus in pigs is maintained by slowly evolving, closely related strains in Finnish pig farms
Source: Acta Vet Scand. 2022 Dec 2;64:34. doi: 10.1186/s13028-022-00653-y (PMC9716547; doi:10.1186/s13028-022-00653-y)
Supplement: Supplementary file 1 — Additional file 1: Details of methicillin-resistant Staphylococcus aureus strains isolated from Finnish Food Authority surveillance and infection samples. [file 13028_2022_653_MOESM1_ESM.xlsx]

## Sheet: Finnish Food Authority strains
Additional file 1
Details of all methicillin-resistant Staphylococcus aureus strains isolated from Finnish Food Authority surveillance and infection samples
Strain	Year of isolation	Origin	MLST	spa type	Number in MST1
FIAR-732	2008	Surveillance, pig farm	ST398	t034	1
FIAR-735	2012	Screening, pig farm	ST398	t034	2
FIAR-736	2012	Screening, pig farm	ST398	t034	3
FIAR-737	2013	Screening, pig farm	ST398	t034	4
FIAR-756	2015	Pathology, infection	ST398	t034	5
FIAR-788	2016	Screening, pig farm	ST398	t034	6
FIAR-789	2016	Screening, pig farm	ST398	t034	7
FIAR-791	2016	Pathology, infection	ST398	t034	8
FIAR-792	2016	Surveillance, slaughterhouse	ST398	t034	9
FIAR-796	2016	Surveillance, slaughterhouse	ST398	t034	10
FIAR-799	2016	Surveillance, slaughterhouse	ST398	t034	11
FIAR-802	2017	Surveillance, slaughterhouse	ST398	t034	12
FIAR-805	2017	Surveillance, slaughterhouse	ST398	t034	13
FIAR-806	2017	Surveillance, slaughterhouse	ST398	t034	14
FIAR-808	2017	Surveillance, slaughterhouse	ST398	t034	15
FIAR-810	2017	Surveillance, slaughterhouse	ST398	t034	16
FIAR-813	2017	Surveillance, slaughterhouse	ST398	t034	17
1 Number in minimum spanning tree in Figure 4.
