# Supplementary material for: Low-level colonization of methicillin-resistant Staphylococcus aureus in pigs is maintained by slowly evolving, closely related strains in Finnish pig farms
Source: Acta Vet Scand. 2022 Dec 2;64:34. doi: 10.1186/s13028-022-00653-y (PMC9716547; doi:10.1186/s13028-022-00653-y)
Supplement: Supplementary file 2 — Additional file 2: Details of all methicillin-resistant Staphylococcus aureus strains isolated in study A. [file 13028_2022_653_MOESM2_ESM.xlsx]

## Sheet:  Strains Study A
Additional file 2
Details of all methicillin-resistant Staphylococcus aureus strains isolated in study A
Strain	spa type (PCR)	spa type (WGS)1	Sequence-type2	Resistance genes	Virulence genes	SCCmec type	Year of isolation	Place of isolation	Number in MST3
1A1	t034	t011	ST398	mecA, blaZ, lnu(B), lsa(E), tet(M), tet(K), dfrG	aur, hlgA. hlgB, hlg C	Vc(5C2&5)	2016	Farm 1	18
1A1MH	not sequenced						2016	Farm 1	N/A4
1A2	t034	unknown	ST398	mecA, blaZ, lnu(B), lsa(E), tet(M), tet(K), dfrG	aur, hlgA. hlgB, hlg C	Vc(5C2&5)	2016	Farm 1	19
1A2MH	not sequenced						2016	Farm 1	N/A
1A3	t034	t011	ST398	mecA, blaZ, lnu(B), lsa(E), tet(M), tet(K), dfrG	aur, hlgA. hlgB, hlg C	Vc(5C2&5)	2016	Farm 1	20
1A3MH	not sequenced						2016	Farm 1	N/A
1B1MH	not sequenced						2016	Farm 1	N/A
1B2	t034	not sequenced					2016	Farm 1	N/A
1B2MH	not sequenced						2016	Farm 1	N/A
2A1	t034	t034	ST398	mecA, blaZ, lnu(B), lsa(E), tet(M), tet(K), dfrG	aur, hlgA. hlgB, hlg C	Vc(5C2&5)	2016	Farm 1	21
2A1MH	not sequenced						2016	Farm 1	N/A
2A2	t034	t011	ST398	mecA, blaZ, lnu(B), lsa(E), tet(M), tet(K), dfrG	aur, hlgA. hlgB, hlg C	Vc(5C2&5)	2016	Farm 1	22
2A2MH	not sequenced						2016	Farm 1	N/A
2A3	t034	t011	ST398	mecA, blaZ, lnu(B), lsa(E), tet(M), dfrG	aur, hlgA. hlgB, hlg C	Vc(5C2&5)	2016	Farm 1	23
2A3MH	not sequenced						2016	Farm 1	N/A
2B1	not sequenced						2016	Farm 1	N/A
2B1MH	not sequenced						2016	Farm 1	N/A
2B3MH	not sequenced						2016	Farm 1	N/A
3A1MH	not sequenced						2016	Farm 1	N/A
3A2	t034	lost during processing					2016	Farm 1	N/A
3A2MH	not sequenced						2016	Farm 1	N/A
3A3	t034	t011	ST398	mecA, blaZ, lnu(B), lsa(E), tet(M), tet(K), dfrG	aur, hlgA. hlgB, hlg C	Vc(5C2&5)	2016	Farm 1	24
3A3MH	not sequenced						2016	Farm 1	N/A
3B1	t034	t011	ST398	mecA, blaZ, lnu(B), lsa(E), tet(M), tet(K), dfrG	aur, hlgA. hlgB, hlg C	Vc(5C2&5)	2016	Farm 1	25
3B1MH	not sequenced						2016	Farm 1	N/A
3B3	not sequenced						2016	Farm 1	N/A
3B3MH	not sequenced						2016	Farm 1	N/A
4A1	failed	t011	ST398	mecA, blaZ, lnu(B), lsa(E), tet(M), tet(K), dfrG	aur, hlgA. hlgB, hlg C	Vc(5C2&5)	2016	Farm 1	26
4A1MH	not sequenced						2016	Farm 1	N/A
4A2	t1255	sequencing failed					2016	Farm 1	N/A
4A2MH	t034	not sequenced					2016	Farm 1	N/A
4A3MH	not sequenced						2016	Farm 1	N/A
4B1	t034	not sequenced					2016	Farm 1	N/A
4B2	not sequenced						2016	Farm 1	N/A
4B2MH	not sequenced						2016	Farm 1	N/A
4B3	t034	t034	ST398	mecA, blaZ, lnu(B), lsa(E), tet(M), tet(K), dfrG	aur, hlgA. hlgB, hlg C	Vc(5C2&5)	2016	Farm 1	27
4B3MH	not sequenced						2016	Farm 1	N/A
5A1	t034	t011	ST398	mecA, blaZ, lnu(B), lsa(E), tet(M), tet(K), dfrG	aur, hlgA. hlgB, hlg C	Vc(5C2&5)	2016	Farm 1	28
5A1MH	not sequenced						2016	Farm 1	N/A
5A2	t034	t011	ST398	mecA, blaZ, lnu(B), lsa(E), tet(M), tet(K), dfrG	aur, hlgA. hlgB, hlg C	Vc(5C2&5)	2016	Farm 1	29
5A2MH	not sequenced						2016	Farm 1	N/A
5A3	t034	t011	ST398	mecA, blaZ, lnu(B), lsa(E), tet(M), tet(K), dfrG	aur, hlgA. hlgB, hlg C	Vc(5C2&5)	2016	Farm 1	30
5A3MH	not sequenced						2016	Farm 1	N/A
5B1MH	not sequenced						2016	Farm 1	N/A
5B2MH	not sequenced						2016	Farm 1	N/A
5B3MH	not sequenced						2016	Farm 1	N/A
6A1MH	t034	t034	ST398	mecA, blaZ, lnu(B), lsa(E), tet(M), tet(K), dfrG	aur, hlgA. hlgB, hlg C	Vc(5C2&5)	2016	Farm 1	31
6A2	not sequenced						2016	Farm 1	N/A
6A2MH	not sequenced						2016	Farm 1	N/A
6A3	t034	t034	ST398	mecA, blaZ, lnu(B), lsa(E), tet(M), dfrG	aur, hlgA. hlgB, hlg C	Vc(5C2&5)	2016	Farm 1	32
6A3MH	not sequenced						2016	Farm 1	N/A
6B1MH	not sequenced						2016	Farm 1	N/A
6B2	t034	t1255	ST398	mecA, blaZ, str, lnu(B), lsa(E), tet(M), tet(K), dfrG	aur, hlgA. hlgB, hlg C	Vc(5C2&5)	2016	Farm 1	33
6B2MH	not sequenced						2016	Farm 1	N/A
6B3	t034	not sequenced					2016	Farm 1	N/A
6B3MH	not sequenced						2016	Farm 1	N/A
7A1	t034	sequencing failed					2016	Farm 1	N/A
7A1MH	not sequenced						2016	Farm 1	N/A
7A2MH	t034	t011	ST398	mecA, blaZ, lnu(B), lsa(E), tet(M), tet(K), dfrG	aur, hlgA. hlgB, hlg C	Vc(5C2&5)	2016	Farm 1	34
7A3	failed	t011	ST398	mecA, blaZ, lnu(B), lsa(E), tet(M), tet(K), dfrG	aur, hlgA. hlgB, hlg C	Vc(5C2&5)	2016	Farm 1	35
7A3MH	not sequenced						2016	Farm 1	N/A
7B2MH	not sequenced						2016	Farm 1	N/A
7B3MH	not sequenced						2016	Farm 1	N/A
8A1MH	not sequenced						2016	Farm 1	N/A
8A2	t034	t034	ST398	mecA, blaZ, lnu(B), lsa(E), tet(M), tet(K), dfrG	aur, hlgA. hlgB, hlg C	Vc(5C2&5)	2016	Farm 1	36
8A2MH	not sequenced						2016	Farm 1	N/A
8A3MH	not sequenced						2016	Farm 1	N/A
8B1	t034	t011	ST398	mecA, blaZ, lnu(B), lsa(E), tet(M), tet(K), dfrG	aur, hlgA. hlgB, hlg C	Vc(5C2&5)	2016	Farm 1	37
8B1MH	not sequenced						2016	Farm 1	N/A
8B2	t034	t034	ST398	mecA, blaZ, lnu(B), lsa(E), tet(M), tet(K), dfrG	aur, hlgA. hlgB, hlg C	Vc(5C2&5)	2016	Farm 1	38
8B2MH	not sequenced						2016	Farm 1	N/A
8B3	t034	t011	ST398	mecA, blaZ, lnu(B), lsa(E), tet(M), tet(K), dfrG	aur, hlgA. hlgB, hlg C	Vc(5C2&5)	2016	Farm 1	39
8B3MH	t034	not sequenced					2016	Farm 1	N/A
9A1MH	t034	t034	ST398	mecA, blaZ, lnu(B), lsa(E), tet(M), tet(K), dfrG	aur, hlgA. hlgB, hlg C	Vc(5C2&5)	2016	Farm 1	40
9A2	t034	t011	ST398	mecA, blaZ, lnu(B), lsa(E), tet(M), tet(K), dfrG	aur, hlgA. hlgB, hlg C	Vc(5C2&5)	2016	Farm 1	41
9A2MH	not sequenced						2016	Farm 1	N/A
9A3	t034	t034	ST398	mecA, blaZ, lnu(B), lsa(E), tet(M), tet(K), dfrG	aur, hlgA. hlgB, hlg C	Vc(5C2&5)	2016	Farm 1	42
9A3MH	not sequenced						2016	Farm 1	N/A
9B1MH	not sequenced						2016	Farm 1	N/A
9B3MH	not sequenced						2016	Farm 1	N/A
10A1	t034	t011	ST398	mecA, blaZ, lnu(B), lsa(E), tet(M), tet(K), dfrG	aur, hlgA. hlgB, hlg C	Vc(5C2&5)	2016	Farm 1	43
10A1MH	not sequenced						2016	Farm 1	N/A
10A2	t034	t011	ST398	mecA, blaZ, lnu(B), lsa(E), tet(M), dfrG	aur, hlgA. hlgB, hlg C	Vc(5C2&5)	2016	Farm 1	44
10A2MH	not sequenced						2016	Farm 1	N/A
10A3	t034	t034	ST398	mecA, blaZ, lnu(B), lsa(E), tet(M), tet(K), dfrG	aur, hlgA. hlgB, hlg C	Vc(5C2&5)	2016	Farm 1	45
10A3MH	not sequenced						2016	Farm 1	N/A
10B1MH	not sequenced						2016	Farm 1	N/A
10B2MH	not sequenced						2016	Farm 1	N/A
10B3MH	not sequenced						2016	Farm 1	N/A
12A2	t034	t011	ST398	mecA, blaZ, lnu(B), lsa(E), tet(M), tet(K), dfrG	aur, hlgA. hlgB, hlg C	Vc(5C2&5)	2016	Farm 2	46
12B2	failed	t011	ST398	mecA, blaZ, lnu(B), lsa(E), tet(M), tet(K), dfrG	aur, hlgA. hlgB, hlg C	Vc(5C2&5)	2016	Farm 2	47
13A2MH	failed	t034	ST398	mecA, blaZ, lnu(B), lsa(E), tet(M), tet(K), dfrG	aur, hlgA. hlgB, hlg C	Vc(5C2&5)	2016	Farm 2	48
18B2	t034	lost during processing					2016	Farm 2	N/A
19A2	failed	t034	ST398	mecA, blaZ, lnu(B), lsa(E), tet(M), tet(K), dfrG	aur, hlgA. hlgB, hlg C	Vc(5C2&5)	2016	Farm 2	49
20A2MH	t034	t034	ST398	mecA, blaZ, lnu(B), lsa(E), tet(M), tet(K), dfrG	aur, hlgA. hlgB, hlg C	Vc(5C2&5)	2016	Farm 2	50
20B2	failed	t034	ST398	mecA, blaZ, lnu(B), lsa(E), tet(M), tet(K), dfrG	aur, hlgA. hlgB, hlg C	Vc(5C2&5)	2016	Farm 2	51
1 The following tools by the Center for Genomic Epidemiology were used: spaTyper 1.0 [35] for spa typing, MLST [37] for multilocus sequence typing, ResFinder [38] for resistance gene detection, VirulenceFinder [39] for virulence gene detection and SCCmecFinder 1.2 [36] for staphylococcal cassette chromosome mec (SCCmec)typing.
2 Multilocus sequence type.
3 Number in minimum spanning tree in Figure 4.
4 Not applicable.
