# Supplementary material for: Low-level colonization of methicillin-resistant Staphylococcus aureus in pigs is maintained by slowly evolving, closely related strains in Finnish pig farms
Source: Acta Vet Scand. 2022 Dec 2;64:34. doi: 10.1186/s13028-022-00653-y (PMC9716547; doi:10.1186/s13028-022-00653-y)
Supplement: Supplementary file 3 — Additional file 3: Details of all methicillin-resistant Staphylococcus aureus strains isolated in study B. [file 13028_2022_653_MOESM3_ESM.xlsx]

## Sheet:  Strains Study B
Additional file 3
Details of all methicillin-resistant Staphylococcus aureus strains isolated in study B
Strain	spa type (PCR)	spa type (WGS)1	Sequence-type2	Resistance genes	Virulence genes	SCCmec type	Year of isolation	Place of isolation	Number in MST3
F6	not sequenced	t034	ST398	mecA, blaZ, lnu(B), lsa(E), tet(M), tet(K), dfrG	aur, hlgA. hlgB, hlg C	Vc(5C2&5)	2017	Farm 1	52
F7	not sequenced	t034	ST398	mecA, blaZ, lnu(B), lsa(E), tet(M), tet(K), dfrG	aur, hlgA. hlgB, hlg C	Vc(5C2&5)	2017	Farm 1	53
F8	not sequenced	t034	ST398	mecA, blaZ, lnu(B), lsa(E), tet(M), tet(K), dfrG	aur, hlgA. hlgB, hlg C	Vc(5C2&5)	2017	Farm 1	54
F12	not sequenced	t034	ST398	mecA, blaZ, lnu(B), lsa(E), tet(M), tet(K), dfrG	aur, hlgA. hlgB, hlg C	Vc(5C2&5)	2017	Farm 1	55
F16	not sequenced	t034	ST398	mecA, blaZ, lnu(B), lsa(E), tet(M), tet(K), dfrG	aur, hlgA. hlgB, hlg C	Vc(5C2&5)	2017	Farm 1	56
F18	not sequenced	t034	ST398	mecA, blaZ, lnu(B), lsa(E), tet(M), tet(K), dfrG	aur, hlgA. hlgB, hlg C	Vc(5C2&5)	2017	Farm 1	57
F19	not sequenced	t034	ST398	mecA, blaZ, lnu(B), lsa(E), tet(M), tet(K), dfrG	aur, hlgA. hlgB, hlg C	Vc(5C2&5)	2017	Farm 1	58
F23	not sequenced	t034		mecA, blaZ, lnu(B), lsa(E), tet(M), tet(K), dfrG	aur, hlgA. hlgB, hlg C	Vc(5C2&5)	2017	Farm 1	59
F28	not sequenced	t034	ST398	mecA, blaZ, lnu(B), lsa(E), tet(M), tet(K), dfrG	aur, hlgA. hlgB, hlg C	Vc(5C2&5)	2017	Farm 1	60
F6A1	t034	t034	ST398	mecA, blaZ, lnu(B), lsa(E), tet(M), tet(K), dfrG	aur, hlgA. hlgB, hlg C	Vc(5C2&5)	2017	Controlled facility	61
F6A1MH	t034	not sequenced					2017	Controlled facility	N/A4
F6B1	t034	not sequenced					2017	Controlled facility	N/A
F6B6	t034	t034	ST398	mecA, blaZ, lnu(B), lsa(E), tet(M), tet(K), dfrG	aur, hlgA. hlgB, hlg C	Vc(5C2&5)	2017	Controlled facility	62
F6B6MH	t034	not sequenced					2017	Controlled facility	N/A
F7A1	t034	t034	ST398	mecA, blaZ, lnu(B), lsa(E), tet(M), tet(K), dfrG	aur, hlgA. hlgB, hlg C	Vc(5C2&5)	2017	Controlled facility	63
F7A1MH	t034	not sequenced					2017	Controlled facility	N/A
F7A5MH	t034	t034	ST398	mecA, blaZ, lnu(B), lsa(E), tet(M), tet(K), dfrG	aur, hlgA. hlgB, hlg C	Vc(5C2&5)	2017	Controlled facility	64
F7A6MH	t034	t034	ST398	mecA, blaZ, lnu(B), lsa(E), tet(M), tet(K), dfrG	aur, hlgA. hlgB, hlg C	Vc(5C2&5)	2017	Controlled facility	65
F7B6MH	t034	not sequenced					2017	Controlled facility	N/A
F8A5MH	t034	t034	ST398	mecA, blaZ, lnu(B), lsa(E), tet(M), tet(K), dfrG	aur, hlgA. hlgB, hlg C	Vc(5C2&5)	2017	Controlled facility	66
F8B5MH	failed	not sequenced					2017	Controlled facility	N/A
F8B1	t034	t034	ST398	mecA, blaZ, lnu(B), lsa(E), tet(M), tet(K), dfrG	aur, hlgA. hlgB, hlg C	Vc(5C2&5)	2017	Controlled facility	67
F8B1MH	t034	not sequenced					2017	Controlled facility	N/A
F12A1	t034	t034	ST398	mecA, blaZ, lnu(B), lsa(E), tet(M), tet(K), dfrG	aur, hlgA. hlgB, hlg C	Vc(5C2&5)	2017	Controlled facility	68
F12A5	t034	t034	ST398	mecA, blaZ, lnu(B), lsa(E), tet(M), tet(K), dfrG	aur, hlgA. hlgB, hlg C	Vc(5C2&5)	2017	Controlled facility	69
F12A5MH	t034	not sequenced					2017	Controlled facility	N/A
F12B6	t034	t034	ST398	mecA, blaZ, lnu(B), lsa(E), tet(M), tet(K), dfrG	aur, hlgA. hlgB, hlg C	Vc(5C2&5)	2017	Controlled facility	70
F12B6MH	t034	not sequenced					2017	Controlled facility	N/A
F16A1	t034	t034	ST398	mecA, blaZ, lnu(B), lsa(E), tet(M), tet(K), dfrG	aur, hlgA. hlgB, hlg C	Vc(5C2&5)	2017	Controlled facility	71
F16B5MH	t034	t034	ST398	mecA, blaZ, lnu(B), lsa(E), tet(M), tet(K), dfrG	aur, hlgA. hlgB, hlg C	Vc(5C2&5)	2017	Controlled facility	72
F16B6	t034	t034	ST398	mecA, blaZ, lnu(B), lsa(E), tet(M), tet(K), dfrG	aur, hlgA. hlgB, hlg C	Vc(5C2&5)	2017	Controlled facility	73
F16B6MH	t034	not sequenced					2017	Controlled facility	N/A
F18A1	t034	t034	ST398	mecA, blaZ, lnu(B), lsa(E), tet(M), tet(K), dfrG	aur, hlgA. hlgB, hlg C	Vc(5C2&5)	2017	Controlled facility	74
F18A5MH	t034	t034	ST398	mecA, blaZ, lnu(B), lsa(E), tet(M), tet(K), dfrG	aur, hlgA. hlgB, hlg C	Vc(5C2&5)	2017	Controlled facility	75
F18A6MH	t034	t034	ST398	mecA, blaZ, lnu(B), lsa(E), tet(M), tet(K), dfrG	aur, hlgA. hlgB, hlg C	Vc(5C2&5)	2017	Controlled facility	76
F18B5MH	t034	not sequenced					2017	Controlled facility	N/A
F19A5	t034	t034	ST398	mecA, blaZ, lnu(B), lsa(E), tet(M), tet(K), dfrG	aur, hlgA. hlgB, hlg C	Vc(5C2&5)	2017	Controlled facility	77
F19A5MH	t034	not sequenced					2017	Controlled facility	N/A
F23A5	t034	t034	ST398	mecA, blaZ, lnu(B), lsa(E), tet(M), tet(K), dfrG	aur, hlgA. hlgB, hlg C	Vc(5C2&5)	2017	Controlled facility	78
F23B5	t034	not sequenced					2017	Controlled facility	N/A
F23B5MH	t034	not sequenced					2017	Controlled facility	N/A
F23B6	t034	t034	ST398	mecA, blaZ, lnu(B), lsa(E), tet(M), tet(K), dfrG	aur, hlgA. hlgB, hlg C	Vc(5C2&5)	2017	Controlled facility	79
F23B6MH	t034	not sequenced					2017	Controlled facility	N/A
F28A6MH	t034	t034	ST398	mecA, blaZ, lnu(B), lsa(E), tet(M), tet(K), dfrG	aur, hlgA. hlgB, hlg C	Vc(5C2&5)	2017	Controlled facility	80
F28B5MH	t034	t034	ST398	mecA, blaZ, lnu(B), lsa(E), tet(M), tet(K), dfrG	aur, hlgA. hlgB, hlg C	Vc(5C2&5)	2017	Controlled facility	81
									N/A
1 The following tools by the Center for Genomic Epidemiology were used: spaTyper 1.0 [35] for spa typing, MLST [37] for multilocus sequence typing, ResFinder [38] for resistance gene detection, VirulenceFinder [39] for virulence gene detection and SCCmecFinder 1.2 [36] for staphylococcal cassette chromosome mec (SCCmec)typing.
2 Multilocus sequence type.
3 Number in minimum spanning tree in Figure 4.
4 Not applicable.
