# Supplementary material for: Low-level colonization of methicillin-resistant Staphylococcus aureus in pigs is maintained by slowly evolving, closely related strains in Finnish pig farms
Source: Acta Vet Scand. 2022 Dec 2;64:34. doi: 10.1186/s13028-022-00653-y (PMC9716547; doi:10.1186/s13028-022-00653-y)
Supplement: Supplementary file 4 — Additional file 4: Accession numbers of sequences stored in the European Nucleotide Archive under study accession number PRJEB46139 (secondary accession ERP130345). [file 13028_2022_653_MOESM4_ESM.xlsx]

## Sheet:  Accession numbers
Additional file 4
Accession numbers of sequences stored in European Nucleotide Archive under study accession number PRJEB46139 (secondary accession ERP130345)
Strain	Primary accession	Secondary accession
FIAR-732	ERS6643294	(SAMEA8960541)
FIAR-735	ERS6643295	(SAMEA8960542)
FIAR-736	ERS6643296	(SAMEA8960543)
FIAR-737	ERS6643297	(SAMEA8960544)
FIAR-756	ERS6643298	(SAMEA8960545)
FIAR-788	ERS6643299	(SAMEA8960546)
FIAR-789	ERS6643300	(SAMEA8960547)
FIAR-791	ERS6643301	(SAMEA8960548)
FIAR-792	ERS6643302	(SAMEA8960549)
FIAR-796	ERS6643303	(SAMEA8960550)
FIAR-799	ERS6643304	(SAMEA8960551)
FIAR-802	ERS6643305	(SAMEA8960552)
FIAR-805	ERS6643306	(SAMEA8960553)
FIAR-806	ERS6643307	(SAMEA8960554)
FIAR-808	ERS6643308	(SAMEA8960555)
FIAR-810	ERS6643309	(SAMEA8960556)
FIAR-813	ERS6643310	(SAMEA8960557)
1A1	ERS6643311	(SAMEA8960558)
2A1	ERS6643312	(SAMEA8960559)
3B1	ERS6643313	(SAMEA8960560)
4A1	ERS6643314	(SAMEA8960561)
5A1	ERS6643315	(SAMEA8960562)
8B1	ERS6643316	(SAMEA8960563)
10A1	ERS6643317	(SAMEA8960564)
6A1MH	ERS6643318	(SAMEA8960565)
9A1MH	ERS6643319	(SAMEA8960566)
1A2	ERS6643320	(SAMEA8960567)
2A2	ERS6643321	(SAMEA8960568)
5A2	ERS6643322	(SAMEA8960569)
6B2	ERS6643323	(SAMEA8960570)
8A2	ERS6643324	(SAMEA8960571)
8B2	ERS6643325	(SAMEA8960572)
9A2	ERS6643326	(SAMEA8960573)
10A2	ERS6643327	(SAMEA8960574)
7A2MH	ERS6643328	(SAMEA8960575)
1A3	ERS6643329	(SAMEA8960576)
2A3	ERS6643330	(SAMEA8960577)
3A3	ERS6643331	(SAMEA8960578)
4B3	ERS6643332	(SAMEA8960579)
5A3	ERS6643333	(SAMEA8960580)
6A3	ERS6643334	(SAMEA8960581)
7A3	ERS6643335	(SAMEA8960582)
8B3	ERS6643336	(SAMEA8960583)
9A3	ERS6643337	(SAMEA8960584)
10A3	ERS6643338	(SAMEA8960585)
12A2	ERS6643339	(SAMEA8960586)
12B2	ERS6643340	(SAMEA8960587)
19A2	ERS6643341	(SAMEA8960588)
20B2	ERS6643342	(SAMEA8960589)
13A2MH	ERS6643343	(SAMEA8960590)
20A2MH	ERS6643344	(SAMEA8960591)
F6A1	ERS6643345	(SAMEA8960592)
F7A1	ERS6643346	(SAMEA8960593)
F8B1	ERS6643347	(SAMEA8960594)
F12A1	ERS6643348	(SAMEA8960595)
F16A1	ERS6643349	(SAMEA8960596)
F18A1	ERS6643350	(SAMEA8960597)
F12A5	ERS6643351	(SAMEA8960598)
F19A5	ERS6643352	(SAMEA8960599)
F23A5	ERS6643353	(SAMEA8960600)
F7A5MH	ERS6643354	(SAMEA8960601)
F8A5MH	ERS6643355	(SAMEA8960602)
F16B5MH	ERS6643356	(SAMEA8960603)
F18A5MH	ERS6643357	(SAMEA8960604)
F28B5MH	ERS6643358	(SAMEA8960605)
F6B6	ERS6643359	(SAMEA8960606)
F12B6	ERS6643360	(SAMEA8960607)
F16B6	ERS6643361	(SAMEA8960608)
F23B6	ERS6643362	(SAMEA8960609)
F7A6MH	ERS6643363	(SAMEA8960610)
F18A6MH	ERS6643364	(SAMEA8960611)
F28A6MH	ERS6643365	(SAMEA8960612)
F6	ERS6643366	(SAMEA8960613)
F7	ERS6643367	(SAMEA8960614)
F8	ERS6643368	(SAMEA8960615)
F12	ERS6643369	(SAMEA8960616)
F16	ERS6643370	(SAMEA8960617)
F18	ERS6643371	(SAMEA8960618)
F19	ERS6643372	(SAMEA8960619)
F23	ERS6643373	(SAMEA8960620)
F28	ERS6643374	(SAMEA8960621)
